# Supplementary material for: Use of Linear Programming to Develop Cost-Minimized Nutritionally Adequate Health Promoting Food Baskets
Source: PLoS One. 2016 Oct 19;11(10):e0163411. doi: 10.1371/journal.pone.0163411 (PMC5070943; doi:10.1371/journal.pone.0163411)
Supplement: S1 Table — The file provides the food category, the name of the food item, and the corresponding average, maximum, and minimum price. (CSV) [file pone.0163411.s001.csv]

Category	Food item	Average	Min	Max
Meat	Chicken, whole	52.02	21.79	107.65
Meat	Soup hen	27.04	24.95	29.12
Meat	Chicken, breast or cut	161.34	42.88	279.80
Meat	Chicken, leg quarters with backbone	114.29	33.30	148.33
Meat	Chicken drumsticks	33.55	24.95	42.14
Meat	Chicken thighs	28.46	25.97	30.95
Meat	Ham, chicken	123.23	80.04	183.33
Meat	Turkey, breast or cut	69.77	61.11	81.53
Meat	Turkey ham	208.06	183.33	232.78
Meat	Goose, filet or cut	112.25	82.38	142.12
Meat	Goose, minced meat	105.57	105.57	105.57
Meat	Duck, whole	49.51	31.23	67.78
Meat	Duck, breast	169.87	139.90	199.83
Meat	Pulled pork	101.08	101.08	101.08
Meat	Pork, minced meat 15%	50.43	36.00	77.38
Meat	Pork, chops	112.15	55.90	171.29
Meat	Pork, cut or schnitzel	117.19	61.11	299.88
Meat	Pork, minced meat 12%	87.67	54.49	129.90
Meat	Pork ham, cured	140.67	49.56	419.50
Meat	Bacon	116.76	48.29	277.24
Meat	Medister	80.37	35.90	124.86
Meat	Beef, minced, 15%	63.64	49.90	77.38
Meat	Beef, minced, 7%	93.51	60.00	149.88
Meat	Beef, minced, 12%	84.69	47.95	137.38
Meat	Roastbeef	235.71	235.71	235.71
Meat	Beef, wo/bones	206.59	39.90	499.97
Meat	Salami	273.16	35.80	470.71
Meat	Veal, minced meat 12%	74.54	60.56	91.73
Meat	Veal, culotte	151.39	142.76	163.11
Meat	Veal, steak	218.44	142.76	256.28
Meat	Lamb, minced meat	112.14	112.14	112.14
Meat	Lamb, chops	242.71	242.71	242.71
Meat	Lamb, leg	157.56	89.00	239.95
Meat	Lamb, meat wo/bones	227.36	102.42	333.25
Meat	Chorizo	176.40	133.25	222.94
Meat	Frankfurter	50.29	36.90	73.22
Meat	Mortadella	299.50	182.92	399.50
Meat	Sausage, barbecue	102.50	57.75	138.86
Meat	Sausage, blood	83.48	49.88	117.07
Meat	Wiener sausage	119.30	79.95	138.86
Offal	Liver sausage	91.45	55.90	139.80
Offal	Leverpostej	78.12	55.90	99.75
Offal	Liver, veal	85.82	79.90	91.73
Offal	Heart, chicken	44.90	43.90	45.90
Offal	Leverpostej, chicken	99.75	99.75	99.75
Offal	Liver, veal	59.40	35.90	82.89
Offal	Kidneys, veal	20.00	20.00	20.00
Offal	Liver, pork	43.41	35.90	50.92
Offal	Heart, pork	87.73	35.65	139.80
Offal	Kidneys, pork	10.00	10.00	10.00
Offal	Chicken, liver	45.90	45.90	45.90
Seafood	Cod	113.96	69.88	138.89
Seafood	Cod liver, canned	141.25	141.25	141.25
Seafood	Cod roe	116.75	99.75	149.50
Seafood	Salmon	187.22	60.00	251.90
Seafood	Mackarel, filet	181.79	79.80	314.14
Seafood	Mackarel, whole, fresh	199.90	199.90	199.90
Seafood	Mackarel, whole, smoked	111.68	91.80	151.43
Seafood	Makrel, pulled	51.74	48.00	53.89
Seafood	Tuna, fresh	210.89	99.80	266.44
Seafood	Tuna in water	91.21	63.93	134.86
Seafood	Tuna in oil	98.64	74.86	134.86
Seafood	Shrimps	167.38	97.50	279.90
Seafood	Blue mussels, fresh	36.13	33.30	38.95
Seafood	Blue mussels, canned	78.00	78.00	78.00
Seafood	Herring filets	115.66	53.00	169.50
Seafood	Lemon sole	199.78	199.78	199.78
Seafood	Plais	145.42	119.80	168.69
Seafood	Saith, fresh	118.68	99.79	145.36
Seafood	Trout filet, smoked	199.38	199.38	199.38
Seafood	Trout, whole	132.72	55.56	209.88
Seafood	Sardines in vegetable oil	95.60	95.60	95.60
Eggs	Eggs	54.77	22.75	112.15
Milk(products)	Milk, skimmed	9.34	4.95	13.90
Milk(products)	Milk, 0.5%	17.33	4.95	63.33
Milk(products)	Milk, 1.5%	10.45	5.50	14.50
Milk(products)	Milk, 3.5%	10.28	5.95	17.95
Milk(products)	Soured milk 3.5%	20.05	12.95	39.67
Milk(products)	Cream, 15%	35.03	25.52	39.79
Milk(products)	Cream, 38%	47.52	25.90	74.75
Milk(products)	Creme fraiche 8%	48.00	41.25	54.75
Milk(products)	Creme fraiche 18%	40.35	19.90	59.75
Milk(products)	Creme fraiche 38%	45.30	19.90	74.75
Milk(products)	Yogurt non-fat	20.95	20.95	20.95
Milk(products)	Yogurt 1.5%	15.93	9.95	21.90
Milk(products)	Yogurt 3.5%	23.69	11.95	39.63
Milk(products)	Greek yogurt 10%	28.20	18.70	32.95
Milk(products)	Greek yogurt 2%	32.95	32.95	32.95
Milk(products)	Buttermilk, 0.5%	9.80	6.95	14.50
Milk(products)	Curd, 1%	29.90	29.90	29.90
Milk(products)	Cottage cheese, 4.5%	42.92	33.17	47.80
Milk(products)	Cottage cheese, 1.5%	44.33	44.33	44.33
Milk(products)	Cream cheese, light	94.75	94.75	94.75
Milk(products)	Cream cheese	94.75	94.75	94.75
Milk(products)	Gouda, 16%	93.68	66.61	125.00
Milk(products)	Gouda, 25%	104.79	54.88	186.33
Milk(products)	Gouda, 30%	111.85	63.90	159.80
Milk(products)	Mozarella, 25 %	78.48	44.00	143.60
Milk(products)	Feta, 20%	115.47	42.00	179.67
Milk(products)	Cheddar, 33%	99.83	32.75	149.75
Milk(products)	Camembert	113.09	79.75	151.60
Starchy foods	Baguette	12.38	10.83	13.15
Starchy foods	Ciabatta	19.81	19.81	19.81
Starchy foods	Pita bread	14.88	14.88	14.88
Starchy foods	Bread for toasting, white	10.83	10.83	10.83
Starchy foods	Toast, whole grain	18.22	10.63	27.44
Starchy foods	Whole grain rye bread	27.25	10.53	61.54
Starchy foods	Tortillas	46.16	22.38	62.34
Starchy foods	Bulgur	34.72	32.37	35.90
Starchy foods	Oats	19.91	8.00	42.79
Starchy foods	Wheat flour	13.64	4.98	29.95
Starchy foods	Wheat flour, whole grain	19.30	9.95	34.95
Starchy foods	Wheat kernels	26.95	20.00	35.90
Starchy foods	Rye flour	14.64	5.98	24.95
Starchy foods	Rye flour, whole grain	16.64	8.33	24.95
Starchy foods	Spelt flour, whole grain	33.93	29.90	37.95
Starchy foods	Buckwheat flour	59.90	59.90	59.90
Starchy foods	Buckwheat kernels	56.90	45.90	65.90
Starchy foods	Barley flour	30.25	19.90	45.90
Starchy foods	Pearl barley	40.00	40.00	40.00
Starchy foods	Cornmeal	37.60	33.00	39.90
Starchy foods	Corn starch	23.09	16.66	42.38
Starchy foods	Rice, polished	22.93	8.95	49.95
Starchy foods	Rice, whole grain	31.93	19.95	51.90
Starchy foods	Rice, parboiled	17.43	8.50	33.90
Starchy foods	Rice flour	67.80	67.80	67.80
Starchy foods	Rice flour, whole grain	44.00	44.00	44.00
Starchy foods	Quinoa	157.00	157.00	157.00
Starchy foods	Pasta	40.71	7.95	79.80
Starchy foods	Pasta, whole grain	45.02	20.00	82.80
Starchy foods	Noodles (pasta with egg)	45.80	19.80	71.80
Starchy foods	Potato flour	9.90	9.90	9.90
Starchy foods	Couscous	31.62	23.33	39.90
Starchy foods	Sorghum	67.38	67.38	67.38
Pulses	Green lentils	43.25	20.00	57.38
Pulses	Red lentils	52.38	52.38	52.38
Pulses	Yellow split peas	26.40	23.90	28.89
Pulses	Peas, canned	34.88	34.88	34.88
Pulses	Peas, podded, frozen/fresh	28.03	16.52	49.90
Pulses	Kidney beans	33.82	8.33	46.56
Pulses	White beans, small	33.28	23.33	44.33
Pulses	White beans, canned	44.35	30.00	74.88
Pulses	Black beans, turtle	49.90	49.90	49.90
Pulses	Black beans, canned	27.50	26.25	28.75
Pulses	Kidney beans, canned	27.38	12.38	42.38
Pulses	Chickpeas	42.70	23.33	52.38
Pulses	Chickpea flour	79.88	79.88	79.88
Pulses	Chickpeas, canned	29.40	17.38	42.38
Pulses	Soy beans, in husk	42.38	42.38	42.38
Pulses	Soy beans, peeled	30.28	18.18	42.38
Pulses	Soy drink, 2.2%	18.95	18.95	18.95
Pulses	Soy yogurt	27.93	27.93	27.93
Pulses	Tofu, 5.3%	86.33	86.33	174.75
Pulses	Snap beans, fresh/frz.	52.59	13.19	106.67
Pulses	Snap beans, canned	57.38	57.38	57.38
Pulses	Peanuts, wo/ shell	109.75	109.75	109.75
Pulses	Peanuts, with shell	87.80	87.80	87.80
Pulses	Peanuts, oil-roasted, salted	47.60	47.40	47.80
Tubers and roots	Potatoes	13.20	4.00	30.00
Tubers and roots	Carrots	10.33	5.00	20.00
Tubers and roots	Onions	13.11	3.33	30.00
Tubers and roots	Scallions	68.09	46.67	89.50
Tubers and roots	Radishes	39.50	15.00	64.00
Tubers and roots	Parsnips	27.53	16.00	40.00
Tubers and roots	Beetroot	11.75	7.50	16.00
Tubers and roots	Beetroot, canned	34.54	7.26	84.48
Tubers and roots	Celeriac	19.08	8.00	30.77
Tubers and roots	Cabbage turnip	57.69	57.69	57.69
Tubers and roots	Jerusalem artichoke	36.67	33.33	40.00
Tubers and roots	Parsley	38.33	26.66	50.00
Tubers and roots	Turnips	32.00	32.00	32.00
Tubers and roots	Celery	18.26	15.90	21.10
Leafy vegetables	White cabbage	8.14	4.00	12.42
Leafy vegetables	Sauerkraut	22.01	22.01	22.01
Leafy vegetables	Green cabbage	52.68	22.11	83.25
Leafy vegetables	Chinese�cabbage	12.50	12.50	12.50
Leafy vegetables	Savoy cabbage	17.96	17.96	17.96
Leafy vegetables	Red cabbage	9.94	7.45	12.42
Leafy vegetables	Red cabbage, canned	33.80	8.74	84.48
Leafy vegetables	Sweetheart�cabbage	24.25	19.95	28.80
Leafy vegetables	Rocket	180.00	160.00	200.00
Leafy vegetables	Romaine lettuce	58.19	53.71	62.67
Leafy vegetables	Brussels�sprouts	35.95	31.90	40.00
Leafy vegetables	Leeks	27.38	18.95	40.00
Leafy vegetables	Lollo rosa lettuce	40.29	40.29	40.29
Leafy vegetables	Iceberg�lettuce	16.62	11.08	22.16
Leafy vegetables	Spinach	38.46	11.06	80.00
Non-leafy vegetables	Pumpkin, Hokkaido	12.50	12.50	12.50
Non-leafy vegetables	Tomatoes	56.85	13.65	100.00
Non-leafy vegetables	Tomatoes, canned	30.54	12.38	99.75
Non-leafy vegetables	Tomatoes, dried	106.89	52.37	221.94
Non-leafy vegetables	Cucumber	22.43	14.95	29.91
Non-leafy vegetables	Sweet pepper	46.77	25.00	95.23
Non-leafy vegetables	Sweet pepper, canned	34.22	34.22	34.22
Non-leafy vegetables	Squash	40.69	23.90	66.50
Non-leafy vegetables	Butternut squash	41.67	41.67	41.67
Non-leafy vegetables	Sweet corn, canned	35.24	14.56	54.64
Non-leafy vegetables	Sweet corn, frozen	35.84	33.77	37.90
Non-leafy vegetables	Broccoli	32.30	21.90	50.00
Non-leafy vegetables	Cauliflower	16.65	8.45	35.98
Non-leafy vegetables	Avocado	40.56	12.50	66.35
Non-leafy vegetables	Eggplant	41.75	16.98	66.53
Non-leafy vegetables	Asparagus, green	88.30	87.80	88.80
Non-leafy vegetables	Fennel	45.31	45.31	45.31
Non-leafy vegetables	Gherkins, canned	47.68	9.64	104.75
Mushrooms	Champignons, fresh	69.63	23.90	125.00
Mushrooms	Chantarelles	233.10	233.10	233.10
Mushrooms	Champignons, canned	46.21	15.79	76.58
Mushrooms	Oyster mushrom	166.67	166.67	166.67
Mushrooms	Portobello	93.25	66.50	120.00
Fruits	Apples	18.78	8.00	33.33
Fruits	Apple rings, dried	332.67	292.67	372.67
Fruits	Pears	20.60	15.00	25.00
Fruits	Pears, canned	47.52	12.13	82.90
Fruits	Bananas	19.50	11.47	26.67
Fruits	Banana chips, dried	107.07	87.80	118.65
Fruits	Oranges	16.14	7.00	29.41
Fruits	Tangerines	28.20	17.40	35.00
Fruits	Grapefruits	16.55	11.43	22.22
Fruits	Pomelos	25.00	25.00	25.00
Fruits	Lemons	34.97	19.90	50.00
Fruits	Limes	37.41	31.11	50.00
Fruits	Pineapple	39.01	10.00	92.59
Fruits	Pineapple, canned	19.15	13.39	24.91
Fruits	Nectarines, fresh	36.00	36.00	36.00
Fruits	Peaches, canned	47.52	12.13	82.90
Fruits	Apricots, fresh	36.00	36.00	36.00
Fruits	Apricots, dried	130.96	64.75	258.24
Fruits	Plums	40.95	30.00	50.00
Fruits	Prunes	83.84	31.88	149.75
Fruits	Kiwis	25.83	15.00	31.25
Fruits	Strawberries	48.43	26.60	90.00
Fruits	Blueberries	121.41	56.44	240.00
Fruits	Raspberries	99.88	39.83	200.00
Fruits	Grapes	38.67	32.00	44.00
Fruits	Kakis	30.00	30.00	30.00
Fruits	Honeydew melon	15.09	5.18	25.00
Fruits	Cantaloupes	18.27	4.81	25.00
Fruits	Watermelon	15.41	6.23	20.00
Fruits	Mangos	76.67	50.00	100.00
Fruits	Papaya	50.00	50.00	50.00
Fruits	Dates, dried, wo/ stone	75.42	36.58	109.75
Fruits	Raisins	67.46	31.80	126.79
Fruits	Figs, dried	110.84	79.90	149.99
Fruits	Blackberries	59.77	53.11	66.43
Fruits	Cranberries	140.00	140.00	140.00
Fruits	Cranberries, dried	226.63	94.55	365.83
Juices	Orange juice	26.98	7.30	65.00
Juices	Apple juice	19.56	6.63	44.75
Juices	Grapefruit juice	37.30	13.95	80.00
Nuts & seeds	Almonds, peeled	197.06	99.75	366.67
Nuts & seeds	Almonds, in shell	66.60	66.60	66.60
Nuts & seeds	Hazelnuts, in shell	103.65	87.50	119.80
Nuts & seeds	Hazelnuts, peeled	186.57	89.75	250.30
Nuts & seeds	Walnuts, with shell	99.94	74.88	125.00
Nuts & seeds	Walnuts, wo/ shell	194.34	124.75	333.47
Nuts & seeds	Brazil nuts, peeled	271.94	269.50	274.38
Nuts & seeds	Pistachios, with shell	420.80	175.60	666.00
Nuts & seeds	Pistachios, wo/ shell	392.42	79.75	548.75
Nuts & seeds	Pumpkin kernels, peeled	134.88	85.00	184.75
Nuts & seeds	Cashew nuts	256.56	184.17	365.83
Nuts & seeds	Sunflower kernels	42.68	22.36	83.33
Nuts & seeds	Chestnuts	80.00	80.00	80.00
Nuts & seeds	Coconuts	9.41	7.06	11.76
Nuts & seeds	Coconut meat, grinded, dried	79.05	31.20	174.75
Nuts & seeds	Pine nuts	565.84	400.00	731.67
Nuts & seeds	Poppy seeds	480.00	480.00	480.00
Nuts & seeds	Sesame seeds	68.40	51.80	85.00
Fats & oils	Butter, with salt	75.93	38.00	131.80
Fats & oils	Butter, unsalted	94.87	87.80	105.00
Fats & oils	Margarine 70% fat	26.05	10.90	49.88
Fats & oils	Coconut milk	34.09	22.38	57.50
Fats & oils	Olive oil	59.48	38.60	99.95
Fats & oils	Sunflower oil	40.53	11.15	69.90
Fats & oils	Rapeseed oil	45.09	11.60	69.90
Fats & oils	Corn oil		20.95
Fats & oils	Coconut oil	198.57	159.60	225.00
Fats & oils	Duck fat	139.80	139.80	139.80
Fats & oils	Grapeseed oil	66.92	34.95	85.90
Fats & oils	Sesame oil	159.79	119.90	199.67
Fats & oils	Cod liver oil	695.45	208.13	1012.45
Condiments	Sugar	16.78	9.95	27.90
Condiments	Honey	147.21	37.44	287.41
Condiments	Salt	7.84	2.50	10.95
Condiments	Olives	43.67	22.88	83.19
Condiments	Vinegar	9.53	4.95	11.95
Condiments	Garlic	112.32	39.75	222.22
